# Supplementary material for: Recombination shapes African swine fever virus serotype-specific locus evolution
Source: Sci Rep. 2020 Oct 28;10:18474. doi: 10.1038/s41598-020-75377-y (PMC7794389; doi:10.1038/s41598-020-75377-y)
Supplement: Supplementary file 3 — Supplementary Table S1. [file 41598_2020_75377_MOESM3_ESM.xlsx]

## Sheet: Sheet1
Supplementary material S1. The results of full FEL analysis with negative (dark gray) and positive (green) selection sites identified in C-type lectin protein (EP153R).
Site - Site Position; Partition - Partition that site belong to; alpha - Synonymous substitution rate at a site; beta - Non-synonymous substitution rate at a site; omega - Ratio of nonsynonymous to synonymous substitution rate; alpha=beta - The rate estimate under the neutral model; LRT - Likelihood ration test statistic for beta = alpha, versus beta &neq, alpha; p-value - the p-value threshold t…
Site	Partition	alpha	beta	omega	alpha=beta	LRT	p-value	Total branch length
1	1	0	0	NaN	0	0	1	0
2	1	0	0.412	Infinity	0.334	1.092	0.296	17.101
3	1	107.669	0.947	0.009	0.965	2.982	0.084	949.848
4	1	0.278	0.684	2.457	0.498	0.886	0.347	30.69
5	1	0	0.066	Infinity	0.04	1.026	0.311	2.723
6	1	0.367	0.04	0.109	0.129	2.921	0.087	4.758
7	1	0.216	0.041	0.191	0.111	1.624	0.202	3.535
8	1	0.493	0	0	0.278	7.067	0.008	4.166
9	1	0	0.556	Infinity	0.218	6.707	0.01	23.046
10	1	0	0.059	Infinity	0.023	1.155	0.282	2.438
11	1	0.517	0.038	0.074	0.248	5.846	0.016	5.956
12	1	13.91	0.172	0.012	0.579	13.222	0	124.757
13	1	0.378	0.339	0.897	0.354	0.013	0.91	17.248
14	1	0	0.796	Infinity	0.388	6.1	0.014	33.006
15	1	0.242	0.279	1.153	0.274	0.002	0.968	13.602
16	1	3.45	0.305	0.088	0.688	6.346	0.012	41.82
17	1	2.43	0.226	0.093	0.537	4.861	0.027	29.928
18	1	0.375	0.1	0.267	0.125	0.418	0.518	7.315
19	1	0	0.068	Infinity	0.058	1.027	0.311	2.812
20	1	0	0.22	Infinity	0.172	0.869	0.351	9.108
21	1	0.72	0.336	0.468	0.379	0.186	0.666	20.034
22	1	0	0.162	Infinity	0.146	0.576	0.448	6.732
23	1	0	0.655	Infinity	0.409	5.228	0.022	27.153
24	1	0	0.629	Infinity	0.509	2.618	0.106	26.078
25	1	0.252	0	0	0.069	2.914	0.088	2.128
26	1	0	0.2	Infinity	0.104	0.518	0.472	8.312
27	1	0.437	0.367	0.838	0.385	0.021	0.885	18.898
28	1	0.726	0.1	0.138	0.348	3.898	0.048	10.293
29	1	0.361	0.194	0.538	0.218	0.154	0.695	11.102
30	1	0.673	0.6	0.892	0.631	0.018	0.895	30.564
31	1	0.114	0.013	0.116	0.058	0.898	0.343	1.517
32	1	0.201	0	0	0	-0.292	1	1.703
33	1	0.282	0.343	1.217	0.32	0.035	0.852	16.589
34	1	0.235	0	0	0.099	3.036	0.081	1.985
35	1	0.845	0.099	0.118	0.304	3.734	0.053	11.271
36	1	0.88	0	0	0.297	7.497	0.006	7.442
37	1	0.882	0.195	0.221	0.432	2.929	0.087	15.537
38	1	0	0	NaN	0	0	1	0
39	1	0.617	0	0	0.182	8.066	0.005	5.218
40	1	0.291	0.325	1.116	0.316	0.008	0.928	15.953
41	1	1.271	0.388	0.305	0.556	1.622	0.203	26.834
42	1	0	0.085	Infinity	0.078	0.421	0.517	3.535
43	1	0.437	0.183	0.418	0.262	0.725	0.394	11.269
44	1	0.735	0	0	0.155	8.602	0.003	6.213
45	1	1.14	0	0	0.364	11.765	0.001	9.64
46	1	0.277	0.317	1.146	0.31	0.003	0.953	15.496
47	1	0	0.207	Infinity	0.166	0.863	0.353	8.59
48	1	0.697	0.079	0.114	0.282	4.551	0.033	9.182
49	1	0.747	0.135	0.181	0.342	1.522	0.217	11.93
50	1	6.873	0.727	0.106	1.048	3.692	0.055	88.277
51	1	1.481	0.462	0.312	0.617	1.581	0.209	31.664
52	1	0.841	1.157	1.375	1.085	0.109	0.742	55.065
53	1	1.534	0.638	0.416	0.823	0.391	0.532	39.428
54	1	1.253	0.357	0.285	0.557	1.653	0.199	25.388
55	1	0	1.074	Infinity	0.761	2.029	0.154	44.513
56	1	0.225	0.947	4.2	0.8	0.673	0.412	41.147
57	1	0	0.322	Infinity	0.266	1.076	0.3	13.364
58	1	0.517	2.074	4.007	1.183	2.711	0.1	90.344
59	1	0	1.02	Infinity	0.67	3.111	0.078	42.289
60	1	0.674	0.809	1.2	0.786	0.018	0.894	39.264
61	1	1.893	0.968	0.512	1.07	0.305	0.581	56.157
62	1	1.239	1.092	0.881	1.114	0.011	0.917	55.748
63	1	1.526	1.07	0.701	1.224	0.172	0.678	57.284
64	1	2.674	0.525	0.196	0.707	1.614	0.204	44.356
65	1	2.464	0.34	0.138	0.86	4.523	0.033	34.929
66	1	1.452	0.66	0.455	0.967	1.073	0.3	39.653
67	1	1.069	0.865	0.81	0.907	0.042	0.838	44.918
68	1	0.849	0.987	1.162	0.945	0.018	0.892	48.092
69	1	0	1.481	Infinity	1.134	2.944	0.086	61.389
70	1	0	0.886	Infinity	0.785	1.096	0.295	36.733
71	1	30.586	0.719	0.023	1.008	2.844	0.092	288.477
72	1	1.381	0.23	0.167	0.598	3.568	0.059	21.232
73	1	1.274	1.38	1.083	1.346	0.007	0.935	67.978
74	1	0	0.418	Infinity	0.312	1.147	0.284	17.312
75	1	0	0.929	Infinity	0.696	1.116	0.291	38.531
76	1	3.267	0.809	0.248	1.102	0.966	0.326	61.188
77	1	3.21	0.799	0.249	1.082	1.35	0.245	60.277
78	1	2.395	0.354	0.148	0.864	2.974	0.085	34.926
79	1	4.629	0.506	0.109	1.303	6.737	0.009	60.145
80	1	6.981	0.34	0.049	0.523	2.992	0.084	73.13
81	1	5.595	0.877	0.157	1.627	2.198	0.138	83.687
82	1	1.511	1.538	1.018	1.529	0	0.99	76.525
83	1	3.125	1.157	0.37	1.364	0.4	0.527	74.395
84	1	2.39	1	0.418	1.26	0.656	0.418	61.662
85	1	0.967	5.016	5.186	4.745	0.179	0.672	216.142
86	1	0	5.776	Infinity	5.602	0.901	0.343	239.468
87	1	9.629	1.765	0.183	2.638	2.313	0.128	154.599
88	1	3.687	1.95	0.529	2.289	0.227	0.634	112.04
89	1	0	4.992	Infinity	3.356	0.425	0.515	206.939
90	1	34.352	6.137	0.179	7.082	0.371	0.542	544.939
91	1	0.939	5.287	5.628	3.754	0.702	0.402	227.137
92	1	0.422	5.606	13.291	4.72	2.217	0.137	235.966
93	1	1.57	1.281	0.816	1.338	0.042	0.838	66.384
94	1	0	2.26	Infinity	1.911	1.394	0.238	93.706
95	1	0	5.55	Infinity	3.362	2.366	0.124	230.078
96	1	0	7.875	Infinity	5.422	2.364	0.124	326.499
97	1	1.851	1.337	0.723	1.364	0.022	0.881	71.103
98	1	0.461	5.098	11.057	3.323	6.041	0.014	215.25
99	1	3.153	2.973	0.943	3.016	0.003	0.956	149.923
100	1	1.519	1.177	0.775	1.221	0.017	0.895	61.637
101	1	3.622	1.48	0.409	1.539	0.073	0.787	91.977
102	1	8.407	0.616	0.073	1.172	6.976	0.008	96.637
103	1	2.01	1.032	0.513	1.366	0.599	0.439	59.781
104	1	0.213	1.408	6.619	0.909	3.724	0.054	60.154
105	1	1.066	0.882	0.828	0.938	0.021	0.884	45.603
106	1	1.655	0.899	0.543	1.006	0.268	0.605	51.264
107	1	25.836	1.148	0.044	1.382	0.438	0.508	266.104
108	1	10.797	1.229	0.114	1.593	0.404	0.525	142.278
109	1	0	1.835	Infinity	1.117	2.839	0.092	76.066
110	1	3.597	1.084	0.301	1.763	0.84	0.359	75.348
111	1	3.412	0.395	0.116	1.029	3.855	0.05	45.253
112	1	0.668	1.143	1.711	1.087	0.055	0.814	53.048
113	1	1.391	1.528	1.099	1.486	0.012	0.912	75.132
114	1	4.871	1.196	0.245	1.98	3.254	0.071	90.768
115	1	0.838	1.797	2.144	1.576	0.372	0.542	81.569
116	1	2.032	5.516	2.715	4.12	0.836	0.361	245.856
117	1	1.526	1.12	0.734	1.232	0.074	0.785	59.322
118	1	28.032	3.661	0.131	5.293	1.705	0.192	388.854
119	1	1.328	2.557	1.925	2.075	0.062	0.803	117.237
120	1	12.862	2.646	0.206	4.083	0.652	0.419	218.46
121	1	0	4.844	Infinity	4.477	2.15	0.143	200.817
122	1	3.207	5.295	1.651	4.962	0.097	0.756	246.646
123	1	3.449	0.989	0.287	1.597	0.772	0.38	70.16
124	1	2.269	0.883	0.389	0.431	-1.584	1	55.797
125	1	0	6.327	Infinity	7.256	0.23	0.632	262.289
126	1	2.172	4.258	1.96	3.93	0.148	0.701	194.898
127	1	4.746	11.455	2.414	8.94	0.461	0.497	515.02
128	1	2.559	5.832	2.278	5.279	0.018	0.892	263.413
129	1	22.279	0.991	0.045	8.355	2.994	0.084	229.528
130	1	15.356	0.781	0.051	4.275	0.731	0.393	162.244
131	1	0	2.861	Infinity	3.32	1.182	0.277	118.594
132	1	21.496	2.19	0.102	3.812	0.811	0.368	272.612
133	1	0	4.618	Infinity	3.262	1.999	0.157	191.435
134	1	0	1.202	Infinity	0.99	1.37	0.242	49.814
135	1	6.147	3.293	0.536	3.622	0.079	0.778	188.512
136	1	0	7.884	Infinity	7.957	0.337	0.562	326.858
137	1	0	3.656	Infinity	1.696	3.557	0.059	151.582
138	1	10.214	1.899	0.186	2.636	0.707	0.401	165.13
139	1	6.139	13.5	2.199	11.918	0.237	0.626	611.592
140	1	0	5.707	Infinity	2.981	0.23	0.632	236.598
135	1	6.147	3.293	0.536	3.622	0.079	0.778	188.512
136	1	0	7.884	Infinity	7.957	0.337	0.562	326.858
137	1	0	3.656	Infinity	1.696	3.557	0.059	151.582
138	1	10.214	1.899	0.186	2.636	0.707	0.401	165.13
139	1	6.139	13.5	2.199	11.918	0.237	0.626	611.592
140	1	0	5.707	Infinity	2.981	0.23	0.632	236.598
141	1	0.561	2.832	5.046	1.326	0.495	0.482	122.172
142	1	0	4.745	Infinity	3.313	0.806	0.369	196.699
143	1	8.682	1.91	0.22	2.75	0.949	0.33	152.624
144	1	0	2.83	Infinity	2.092	1.417	0.234	117.308
145	1	4.484	16.11	3.593	14.076	0.054	0.815	705.791
146	1	22.175	1.163	0.052	1.488	1.689	0.194	235.743
147	1	0	1.944	Infinity	2.376	0.766	0.382	80.608
148	1	62.845	2.829	0.045	5.805	2.099	0.147	648.803
149	1	164.704	1.145	0.007	1.402	4.293	0.038	1440.45
150	1	0	2.054	Infinity	1.436	1.492	0.222	85.142
151	1	4.109	3.992	0.971	4.021	0.001	0.979	200.238
152	1	5.141	7.015	1.365	6.583	0.072	0.789	334.32
153	1	0	9.227	Infinity	7.963	5.114	0.024	382.527
154	1	8.225	1.162	0.141	1.369	0.873	0.35	117.746
Site	Partition	alpha	beta	omega	alpha=beta	LRT	p-value	Total branch length
