# Supplementary material for: Recombination shapes African swine fever virus serotype-specific locus evolution
Source: Sci Rep. 2020 Oct 28;10:18474. doi: 10.1038/s41598-020-75377-y (PMC7794389; doi:10.1038/s41598-020-75377-y)
Supplement: Supplementary file 4 — Supplementary Table S2. [file 41598_2020_75377_MOESM4_ESM.xlsx]

## Sheet: Sheet1
Supplementary material S2. The results of full FEL analysis with negative (dark gray) and positive (green) selection sites identified in CD2v protein (EP402R).
Site - Site Position; Partition - Partition that site belong to; alpha - Synonymous substitution rate at a site; beta - Non-synonymous substitution rate at a site; omega - Ratio of nonsynonymous to synonymous substitution rate; alpha=beta - The rate estimate under the neutral model; LRT - Likelihood ration test statistic for beta = alpha, versus beta &neq, alpha; p-value - the p-value threshold t…
Site	Partition	alpha	beta	omega	alpha=beta	LRT	p-value	Total branch length
1	1	0	0.002	Infinity	0.002	0.011	0.918	0.243
2	1	0.05	0.256	5.147	0.137	2.116	0.146	34.567
3	1	0.133	0.099	0.743	0.111	0.092	0.762	17.306
4	1	0.634	0.359	0.566	0.425	0.556	0.456	68.098
5	1	0	0.15	Infinity	0.091	2.351	0.125	19.239
6	1	0.048	0.107	2.219	0.082	0.395	0.529	15.399
7	1	0.133	0.083	0.625	0.09	0.066	0.797	15.286
8	1	0.04	0.135	3.359	0.099	0.339	0.56	18.749
9	1	1.796	0.171	0.095	0.304	6.309	0.012	84.322
10	1	1.179	0.239	0.203	0.357	2.162	0.141	71.652
11	1	0.575	0.15	0.261	0.223	1.996	0.158	39.256
12	1	0	0.229	Infinity	0.2	0.542	0.461	29.417
13	1	0.357	0.102	0.287	0.164	1.979	0.159	25.541
14	1	0.125	0.046	0.369	0.068	0.881	0.348	10.239
15	1	0	0.095	Infinity	0.074	1.598	0.206	12.132
16	1	0.486	0.202	0.415	0.24	0.684	0.408	42.777
17	1	0.001	0.088	160.211	0.061	1.505	0.22	11.308
18	1	0.082	0.199	2.432	0.166	0.479	0.489	28.345
19	1	0.774	0.012	0.016	0.119	14.447	0	28.481
20	1	0.931	0.133	0.143	0.245	4.892	0.027	49.459
21	1	0.482	0.144	0.299	0.206	1.151	0.283	35.277
22	1	11.369	0.253	0.022	0.361	4.851	0.028	427.53
23	1	0.172	0.109	0.632	0.138	0.123	0.726	19.94
24	1	0.751	0.24	0.319	0.334	1.082	0.298	56.882
25	1	5.261	0.31	0.059	0.47	4.209	0.04	222.573
26	1	0.173	0.035	0.204	0.084	1.612	0.204	10.558
27	1	0.149	0.195	1.308	0.175	0.048	0.827	30.203
28	1	0.089	0.221	2.471	0.182	0.58	0.446	31.47
29	1	0	0.141	Infinity	0.105	0.561	0.454	18.123
30	1	0.003	0.218	71.627	0.167	0.478	0.489	28.113
31	1	0.2	0.16	0.798	0.169	0.028	0.867	27.452
32	1	0.99	0.091	0.092	0.268	7.679	0.006	46.053
33	1	0.24	0.134	0.558	0.173	0.474	0.491	25.474
34	1	0.064	0.361	5.61	0.215	1.973	0.16	48.567
35	1	0.838	0.11	0.131	0.247	2.582	0.108	43.235
36	1	0.354	0.18	0.509	0.223	0.39	0.532	35.448
37	1	0.477	0.373	0.782	0.385	0.04	0.842	64.45
38	1	0.128	0.237	1.843	0.222	0.104	0.747	34.824
39	1	0	0.231	Infinity	0.173	2.852	0.091	29.665
40	1	0.229	0.316	1.384	0.295	0.056	0.813	48.539
41	1	0.476	0.525	1.102	0.504	0.011	0.917	83.923
42	1	0.75	0.237	0.316	0.351	2.823	0.093	56.434
43	1	0.331	0.195	0.588	0.261	0.246	0.62	36.49
44	1	3.636	0.349	0.096	0.438	1.821	0.177	171.186
45	1	0.391	0.271	0.693	0.284	0.024	0.876	48.298
46	1	0.615	0.235	0.382	0.271	0.535	0.464	51.443
47	1	0.802	0.466	0.582	0.533	0.241	0.623	87.691
48	1	0.273	0.526	1.929	0.454	0.217	0.641	76.93
49	1	0.311	0.305	0.982	0.307	0	0.986	49.932
50	1	0.759	0.048	0.064	0.123	4.603	0.032	32.557
51	1	0	0.114	Infinity	0.092	1.272	0.259	14.606
52	1	0.324	0.163	0.502	0.197	0.305	0.581	32.159
53	1	0.373	0.271	0.726	0.307	0.081	0.776	47.732
54	1	2.135	0.207	0.097	0.295	2.84	0.092	100.814
55	1	0.222	0.297	1.334	0.289	0.018	0.893	45.763
56	1	0.714	0.16	0.224	0.265	2.174	0.14	45.34
57	1	0.07	0.243	3.458	0.158	0.647	0.421	33.649
58	1	0.123	0.092	0.749	0.099	0.05	0.823	16.032
59	1	7.169	0.354	0.049	0.375	3.289	0.07	294.512
60	1	0.308	0.111	0.36	0.167	1.045	0.307	24.927
61	1	0.294	0.148	0.503	0.184	0.388	0.533	29.208
62	1	0.438	0.223	0.509	0.269	0.389	0.533	43.762
63	1	0.263	0.121	0.461	0.147	0.291	0.589	24.673
64	1	0	0.998	Infinity	0.459	2.492	0.114	127.993
65	1	0.652	0.294	0.451	0.333	0.381	0.537	60.335
66	1	0.367	0.308	0.84	0.322	0.025	0.873	52.323
67	1	1.398	0.295	0.211	0.553	4.853	0.028	86.494
68	1	0.373	0.183	0.49	0.235	0.515	0.473	36.401
69	1	1.588	0.245	0.155	0.367	3.562	0.059	86.655
70	1	0.363	0.308	0.849	0.325	0.03	0.863	52.091
71	1	0.778	0.138	0.177	0.211	1.622	0.203	44.711
72	1	0.673	0.263	0.39	0.252	0.13	0.718	57.063
73	1	0.562	0.349	0.621	0.386	0.181	0.67	64.271
74	1	0.43	0.371	0.863	0.392	0.017	0.897	62.586
75	1	0.477	0.318	0.665	0.367	0.148	0.7	57.339
76	1	1.239	0.088	0.071	0.251	7.981	0.005	54.322
77	1	0.336	0.282	0.841	0.288	0.01	0.92	47.888
78	1	0.038	0.45	11.894	0.339	1.515	0.218	59.052
79	1	0.319	0.504	1.58	0.458	0.137	0.711	75.686
80	1	0.279	0.168	0.601	0.191	0.155	0.694	31.187
61	1	0.294	0.148	0.503	0.184	0.388	0.533	29.208
62	1	0.438	0.223	0.509	0.269	0.389	0.533	43.762
63	1	0.263	0.121	0.461	0.147	0.291	0.589	24.673
64	1	0	0.998	Infinity	0.459	2.492	0.114	127.993
65	1	0.652	0.294	0.451	0.333	0.381	0.537	60.335
66	1	0.367	0.308	0.84	0.322	0.025	0.873	52.323
67	1	1.398	0.295	0.211	0.553	4.853	0.028	86.494
68	1	0.373	0.183	0.49	0.235	0.515	0.473	36.401
69	1	1.588	0.245	0.155	0.367	3.562	0.059	86.655
70	1	0.363	0.308	0.849	0.325	0.03	0.863	52.091
71	1	0.778	0.138	0.177	0.211	1.622	0.203	44.711
72	1	0.673	0.263	0.39	0.252	0.13	0.718	57.063
73	1	0.562	0.349	0.621	0.386	0.181	0.67	64.271
74	1	0.43	0.371	0.863	0.392	0.017	0.897	62.586
75	1	0.477	0.318	0.665	0.367	0.148	0.7	57.339
76	1	1.239	0.088	0.071	0.251	7.981	0.005	54.322
77	1	0.336	0.282	0.841	0.288	0.01	0.92	47.888
78	1	0.038	0.45	11.894	0.339	1.515	0.218	59.052
79	1	0.319	0.504	1.58	0.458	0.137	0.711	75.686
80	1	0.279	0.168	0.601	0.191	0.155	0.694	31.187
81	1	2.941	0.161	0.055	0.685	6.658	0.01	122.85
82	1	0.92	0.227	0.247	0.253	0.973	0.324	61.122
83	1	0.202	0.152	0.75	0.167	0.046	0.829	26.509
84	1	0.851	0.107	0.125	0.132	1.997	0.158	43.255
85	1	0.649	0.279	0.43	0.39	0.985	0.321	58.347
86	1	0.197	0.217	1.105	0.213	0.008	0.929	34.706
87	1	0.663	0.214	0.323	0.298	1.214	0.271	50.5
88	1	0	0.303	Infinity	0.203	2.336	0.126	38.828
89	1	0.486	0.363	0.746	0.395	0.048	0.826	63.431
90	1	0.371	0.249	0.672	0.295	0.125	0.724	44.903
91	1	0.861	0.144	0.168	0.28	3.44	0.064	48.454
92	1	0.311	0.31	0.997	0.31	0	0.998	50.568
93	1	0.067	0.215	3.204	0.15	0.725	0.394	29.85
94	1	0.656	0.162	0.247	0.231	0.994	0.319	43.624
95	1	0.427	0.552	1.293	0.522	0.031	0.861	85.717
96	1	0.207	0.274	1.323	0.25	0.04	0.841	42.277
97	1	0.056	0.408	7.317	0.278	0.471	0.493	54.276
98	1	0.685	0.097	0.142	0.229	2.421	0.12	36.235
99	1	0.761	0.258	0.339	0.403	1.111	0.292	59.543
100	1	0.289	0.208	0.719	0.228	0.071	0.789	36.654
101	1	0.352	0.076	0.216	0.125	1.268	0.26	22.012
102	1	0.083	0.273	3.303	0.242	0.146	0.702	37.865
103	1	0.357	0.216	0.605	0.228	0.097	0.755	40.102
104	1	0.77	0.249	0.323	0.341	1.193	0.275	58.706
105	1	2.874	0.164	0.057	0.191	0.548	0.459	120.856
106	1	0.306	0.182	0.596	0.213	0.154	0.695	34.048
107	1	0.69	0.183	0.265	0.306	2.113	0.146	47.397
108	1	1.016	0.186	0.183	0.349	2.81	0.094	59.141
109	1	14.913	0.2	0.013	0.387	8.044	0.005	543.845
110	1	0.121	0.293	2.429	0.24	0.572	0.45	41.827
111	1	0.242	0.239	0.99	0.241	0	0.993	39.084
112	1	0.902	0.317	0.352	0.396	1.143	0.285	72.066
113	1	0.23	0.119	0.516	0.146	0.246	0.62	23.253
114	1	0.833	0.294	0.353	0.444	0.715	0.398	66.691
115	1	0.435	0.398	0.915	0.41	0.005	0.944	66.159
116	1	1.219	0.204	0.168	0.546	3.667	0.055	68.591
117	1	0.493	0.217	0.441	0.298	0.737	0.391	45.011
118	1	2.391	0.094	0.039	0.195	5.465	0.019	95.145
119	1	0.686	0.256	0.374	0.358	1.137	0.286	56.737
120	1	0.539	0.183	0.339	0.258	0.901	0.342	42.181
121	1	0.249	0.327	1.313	0.302	0.066	0.797	50.597
122	1	0.384	0.259	0.674	0.31	0.159	0.69	46.5
123	1	0.675	0.246	0.364	0.361	1.326	0.249	54.98
124	1	1.38	0.237	0.172	0.423	2.302	0.129	78.329
125	1	0.617	0.354	0.573	0.416	0.259	0.611	66.884
126	1	0.712	0.21	0.295	0.273	0.877	0.349	51.734
127	1	0.036	0.407	11.352	0.322	1.114	0.291	53.455
128	1	0.338	0.393	1.164	0.374	0.016	0.9	62.125
129	1	0.384	0.338	0.881	0.351	0.014	0.905	56.724
130	1	0.704	0.231	0.328	0.323	0.868	0.351	54.069
131	1	0.227	0.405	1.789	0.333	0.302	0.583	59.841
132	1	0.565	0.133	0.236	0.225	1.954	0.162	36.712
133	1	0.193	0.127	0.659	0.142	0.071	0.79	22.982
134	1	0	0.3	Infinity	0.161	3.531	0.06	38.526
135	1	0.387	0.141	0.363	0.191	0.531	0.466	31.477
136	1	2.903	0.145	0.05	0.366	4.191	0.041	119.444
137	1	0.891	0.15	0.169	0.262	2.215	0.137	50.245
138	1	0.481	0.233	0.484	0.33	0.736	0.391	46.56
139	1	0.699	0.332	0.476	0.367	0.261	0.61	66.911
140	1	1.585	0.166	0.105	0.369	5.526	0.019	76.397
141	1	0.598	0.211	0.353	0.316	0.799	0.371	47.902
142	1	1.14	0.097	0.085	0.208	5.06	0.024	52.105
143	1	0.117	0.377	3.211	0.248	0.498	0.48	52.462
144	1	0.919	0.204	0.222	0.313	1.51	0.219	58.109
145	1	0.786	0.293	0.373	0.391	0.99	0.32	64.902
146	1	0.481	0.343	0.712	0.375	0.083	0.773	60.679
147	1	0.096	0.29	3.028	0.219	0.598	0.439	40.522
148	1	1.458	0.591	0.406	0.747	0.817	0.366	126.531
149	1	1.69	0.376	0.222	0.549	1.844	0.174	106.917
150	1	0.482	0.222	0.461	0.278	0.626	0.429	45.265
151	1	0.133	0.326	2.448	0.262	0.446	0.504	46.427
152	1	0.603	0.633	1.049	0.624	0.003	0.957	102.168
153	1	3.2	0.689	0.215	1.024	1.355	0.244	199.614
154	1	0.173	0.606	3.503	0.452	0.875	0.349	83.806
155	1	0.648	0.346	0.534	0.412	0.38	0.537	66.874
156	1	1.111	0.776	0.698	0.867	0.112	0.737	138.163
157	1	0.563	0.634	1.126	0.61	0.012	0.912	100.887
158	1	0.947	0.522	0.551	0.605	0.408	0.523	99.918
159	1	0.423	0.315	0.745	0.339	0.077	0.781	55.129
160	1	2.875	0.45	0.157	0.755	2.138	0.144	157.649
161	1	1.396	0.497	0.356	0.578	0.573	0.449	112.285
162	1	0.509	0.528	1.039	0.521	0.001	0.972	85.422
163	1	0.294	0.285	0.968	0.287	0	0.983	46.772
164	1	2.761	0.352	0.127	0.688	3.363	0.067	141.038
165	1	0.528	0.216	0.409	0.296	0.501	0.479	46.087
166	1	0.76	0.305	0.401	0.407	0.703	0.402	65.537
167	1	6.934	0.381	0.055	1.331	2.885	0.089	289.796
168	1	0.507	0.489	0.964	0.495	0.001	0.97	80.393
169	1	1.046	0.574	0.549	0.654	0.297	0.586	110.028
170	1	2.271	0.417	0.184	0.528	1.29	0.256	132.402
171	1	0.232	0.459	1.977	0.386	0.361	0.548	66.995
172	1	0.636	0.199	0.312	0.302	0.742	0.389	47.613
173	1	0.105	1.16	11.096	0.706	2.102	0.147	152.401
174	1	2.549	0.36	0.141	0.742	3.878	0.049	134.739
175	1	0.262	0.563	2.149	0.43	0.427	0.513	81.394
176	1	1.626	0.739	0.455	1.007	0.93	0.335	151.36
177	1	0.109	0.679	6.207	0.402	1.414	0.234	90.851
178	1	0.308	0.883	2.87	0.679	0.87	0.351	123.948
179	1	0.559	0.231	0.414	0.321	0.635	0.425	49.088
180	1	0.745	0.331	0.444	0.416	0.707	0.401	68.297
181	1	0.214	0.163	0.759	0.179	0.048	0.827	28.337
182	1	2.234	0.427	0.191	0.669	1.695	0.193	132.397
183	1	0.475	0.331	0.696	0.346	0.031	0.861	59.007
184	1	0.462	0.393	0.852	0.419	0.013	0.909	66.491
185	1	0.374	0.18	0.48	0.234	0.24	0.624	36.069
186	1	1.91	0.606	0.317	0.821	0.452	0.501	144.134
187	1	0.395	0.486	1.23	0.439	0.041	0.84	76.085
188	1	1.068	0.697	0.653	0.783	0.135	0.713	126.561
189	1	2.348	0.29	0.123	0.578	3.352	0.067	118.785
190	1	0.587	0.443	0.754	0.512	0.098	0.755	77.2
191	1	1.169	0.283	0.242	0.507	2.233	0.135	76.943
192	1	3.555	0.426	0.12	0.904	2.342	0.126	178.194
193	1	0.974	0.552	0.566	0.671	0.391	0.532	104.657
194	1	0.214	0.64	2.989	0.444	0.712	0.399	89.554
195	1	4.06	0.458	0.113	0.593	2.442	0.118	199.828
196	1	1.253	0.474	0.378	0.696	0.915	0.339	104.375
197	1	0.451	0.229	0.507	0.31	0.283	0.595	45.001
198	1	2.684	0.535	0.199	0.998	2.167	0.141	161.904
199	1	0	0.7	Infinity	0.405	1.859	0.173	89.796
200	1	2.675	0.367	0.137	0.785	3.308	0.069	140.074
201	1	0.558	0.39	0.7	0.436	0.091	0.762	69.469
202	1	0.254	1.629	6.407	1.051	1.324	0.25	217.787
203	1	1.038	1.163	1.12	1.112	0.018	0.894	185.212
204	1	0.847	0.465	0.548	0.582	0.378	0.539	89.035
205	1	1.508	0.444	0.295	0.571	0.915	0.339	109.41
206	1	0.794	0.176	0.222	0.335	0.866	0.352	50.212
207	1	0.448	0.829	1.851	0.701	0.336	0.562	121.891
208	1	1.204	0.464	0.386	0.782	1.107	0.293	101.404
209	1	0.667	0.532	0.797	0.573	0.035	0.852	91.354
210	1	3.217	0.931	0.289	1.243	1.191	0.275	231.166
211	1	1.543	0.654	0.424	0.781	0.341	0.559	137.454
212	1	1.198	0.693	0.579	0.824	0.366	0.545	130.573
213	1	1.871	0.417	0.223	0.881	2.442	0.118	118.566
214	1	0.896	0.452	0.504	0.548	0.373	0.541	89.07
215	1	1.204	0.595	0.494	0.829	0.497	0.481	118.143
216	1	0.759	0.608	0.801	0.651	0.031	0.859	104.327
217	1	7.132	0.654	0.092	1.359	4.35	0.037	331.72
218	1	1.953	0.395	0.202	0.993	1.895	0.169	118.531
219	1	0.443	0.485	1.095	0.471	0.007	0.933	77.634
220	1	0.291	1.068	3.671	0.682	2.258	0.133	147.058
221	1	1.266	0.543	0.429	0.696	0.73	0.393	113.675
222	1	1.492	0.634	0.425	0.855	1.033	0.309	133.13
223	1	0.267	0.57	2.134	0.461	0.219	0.64	82.351
224	1	0.743	0.247	0.332	0.376	1.54	0.215	57.47
225	1	0.951	0.267	0.281	0.435	1.38	0.24	67.368
226	1	0.313	0.517	1.651	0.447	0.15	0.698	77.236
227	1	1.306	1.308	1.002	1.309	0	1	213.231
228	1	1.315	1.051	0.799	1.125	0.04	0.841	180.539
229	1	2.293	0.391	0.171	0.944	4.082	0.043	129.835
230	1	0.878	0.499	0.568	0.681	0.404	0.525	94.567
231	1	1.039	0.458	0.441	0.722	0.77	0.38	94.872
232	1	1.878	0.867	0.461	1.165	0.531	0.466	176.424
233	1	1.132	0.176	0.156	0.512	1.943	0.163	61.95
234	1	0.815	0.523	0.641	0.664	0.149	0.699	95.379
235	1	1.007	0.793	0.787	0.881	0.071	0.79	136.692
236	1	0.388	0.248	0.639	0.29	0.066	0.797	45.317
237	1	1.105	0.792	0.716	0.893	0.063	0.802	139.933
238	1	1.768	0.879	0.498	1.081	0.203	0.652	174.249
239	1	0.298	0.206	0.692	0.231	0.076	0.783	36.759
240	1	0.433	0.711	1.643	0.63	0.144	0.705	106.282
241	1	0.445	1.023	2.298	0.743	0.483	0.487	146.769
242	1	0.955	1.613	1.688	1.404	0.161	0.688	240.157
243	1	0.585	0.394	0.673	0.437	0.096	0.756	70.863
244	1	0.78	0.645	0.827	0.675	0.041	0.84	109.83
245	1	9.576	0.222	0.023	0.807	6.945	0.008	361.255
246	1	2.103	1.279	0.608	1.491	0.254	0.614	237.225
247	1	1.527	0.432	0.283	0.642	1.638	0.201	108.487
248	1	0.587	0.17	0.29	0.231	0.658	0.417	42.222
249	1	0.298	0.784	2.63	0.584	0.319	0.572	110.969
250	1	10.35	1.74	0.168	2.661	0.581	0.446	582.885
251	1	16.493	1.47	0.089	1.912	2.881	0.09	761.722
252	1	0	1.924	Infinity	1.104	5.665	0.017	246.805
253	1	0.252	1.101	4.363	0.808	1.227	0.268	149.977
254	1	3.117	0.178	0.057	0.761	5.95	0.015	131.149
255	1	0.802	0.852	1.062	0.845	0.002	0.965	137.176
256	1	2.293	1.731	0.755	1.831	0.068	0.794	301.766
257	1	0.411	2.361	5.742	2.104	1.301	0.254	317.221
258	1	1.486	6.542	4.402	5.753	0.778	0.378	890.846
259	1	0.51	3.182	6.242	1.827	2.47	0.116	425.961
260	1	3.901	0.164	0.042	0.349	2.553	0.11	156.615
261	1	0.84	0.944	1.124	0.901	0.024	0.876	150.317
262	1	0.468	2.326	4.969	1.243	1.515	0.218	314.714
263	1	0.268	1.98	7.388	1.483	2.664	0.103	263.292
264	1	4.013	1.236	0.308	1.615	0.607	0.436	298.031
265	1	0.973	0.587	0.603	0.71	0.314	0.575	109.111
266	1	6.817	2.418	0.355	3.249	0.353	0.552	547.014
267	1	0.427	3.923	9.194	3.846	2.552	0.11	518.101
268	1	0.805	2.206	2.741	1.656	1.026	0.311	310.915
269	1	2.816	3.773	1.34	3.469	0.06	0.807	581.93
270	1	5.177	1.176	0.227	2.183	2.416	0.12	330.827
271	1	1.627	1.136	0.699	1.318	0.097	0.756	202.313
272	1	0.809	2.751	3.402	1.864	0.495	0.482	380.995
273	1	2.623	0.728	0.277	0.966	1.067	0.302	184.507
274	1	1.179	3.422	2.903	2.522	1.415	0.234	479.948
275	1	1.269	1.101	0.868	1.183	0.024	0.876	185.292
276	1	4.701	0.489	0.104	1.708	2.62	0.106	226.079
277	1	1.268	3.848	3.034	2.71	0.388	0.533	537.71
278	1	0.99	1.693	1.71	1.467	0.202	0.653	251.532
279	1	20.555	3.384	0.165	3.871	1.278	0.258	1148.36
280	1	1.425	1.648	1.156	1.576	0.022	0.881	260.905
281	1	1.717	3.657	2.13	2.867	0.455	0.5	528.77
282	1	0.683	4.379	6.411	2.672	1.841	0.175	585.517
283	1	1.123	1.068	0.951	1.091	0.004	0.951	176.013
284	1	1.73	1.749	1.011	1.745	0	0.993	284.466
285	1	0.66	3.518	5.332	3.337	0.453	0.501	474.212
286	1	1.613	2.718	1.685	1.892	0.174	0.677	404.702
287	1	0.876	1.075	1.226	0.975	0.057	0.811	168.326
288	1	0.765	4.479	5.853	1.553	1.918	0.166	601.25
289	1	1.134	0.963	0.849	1.019	0.025	0.875	162.875
290	1	1.533	0.914	0.596	1.085	0.376	0.54	170.504
291	1	1.139	3.709	3.257	2.488	1.44	0.23	515.378
292	1	0.492	2.858	5.806	1.543	3.245	0.072	383.715
293	1	1.256	2.839	2.26	1.692	0.291	0.59	407.865
294	1	1.679	2.067	1.231	1.93	0.045	0.832	323.472
295	1	0.775	0.903	1.165	0.815	0.029	0.864	142.801
296	1	0.679	4.604	6.779	3.994	2.4	0.121	614.29
297	1	0.782	1.922	2.458	1.514	0.866	0.352	273.765
298	1	6.037	0.814	0.135	1.567	2.544	0.111	314.186
299	1	10.177	1.472	0.145	1.739	1.63	0.202	542.497
300	1	1.116	2.04	1.828	1.724	0.139	0.709	300.444
301	1	0.658	1.125	1.709	1.001	0.335	0.563	167.15
302	1	0.589	3.221	5.468	1.424	2.893	0.089	433.699
303	1	1.152	0.806	0.7	0.978	0.127	0.722	143.498
304	1	8.491	0.811	0.096	3.773	2.881	0.09	399.155
305	1	2.054	1.35	0.657	1.623	0.085	0.77	244.585
306	1	4.766	1.936	0.406	2.442	1.055	0.304	413.979
307	1	30.142	0.37	0.012	1.543	9.385	0.002	1094.87
308	1	36.476	0.981	0.027	3.112	4.534	0.033	1393.43
309	1	15.594	0.278	0.018	1.826	9.828	0.002	577.575
310	1	19.094	0.245	0.013	0.843	16.004	0	694.947
311	1	0.595	0.507	0.852	0.552	0.034	0.853	85.677
312	1	1.549	1.002	0.647	1.167	0.279	0.597	182.354
313	1	1.863	0.469	0.252	0.696	1.421	0.233	124.967
314	1	3.051	0.503	0.165	1.319	2.762	0.097	170.536
315	1	1.54	0.273	0.177	0.578	3.209	0.073	88.52
316	1	14.31	0.355	0.025	0.681	7.209	0.007	542.786
317	1	1.078	0.481	0.446	0.714	0.534	0.465	99.17
318	1	9.245	1.423	0.154	1.952	3.321	0.068	503.862
319	1	38.883	0.312	0.008	1.289	14.566	0	1391.16
320	1	32.872	1.578	0.048	2.81	3.135	0.077	1344.69
321	1	2.34	0.187	0.08	0.643	4.517	0.034	105.3
322	1	1.306	0.625	0.478	0.885	0.756	0.385	125.561
323	1	0.699	0.235	0.336	0.414	1.484	0.223	54.427
324	1	5.644	1.641	0.291	1.951	1.219	0.27	406.656
325	1	19.13	0.181	0.009	0.38	5.267	0.022	687.945
326	1	13.747	1.246	0.091	2.923	2.37	0.124	637.61
327	1	6.229	0.112	0.018	1.098	17.791	0	230.825
328	1	5.282	0.518	0.098	1.146	4.637	0.031	249.997
329	1	0.6	0.509	0.847	0.55	0.042	0.839	86.106
330	1	2.853	1.411	0.495	1.653	0.749	0.387	280.129
331	1	1.18	0.156	0.132	0.387	3.831	0.05	61.032
332	1	1.246	1.063	0.853	1.167	0.016	0.9	179.691
333	1	3.876	0.094	0.024	0.774	11.206	0.001	146.727
334	1	5.481	0	0	0.552	12.152	0	190.481
335	1	0.669	0.501	0.749	0.563	0.108	0.742	87.5
336	1	9.146	1.357	0.148	2.015	4.122	0.042	491.898
337	1	8.242	0.956	0.116	1.335	2.331	0.127	409.111
338	1	9.934	0.464	0.047	0.555	-1.428	1	404.737
339	1	1.006	0.368	0.366	0.624	1.43	0.232	82.192
340	1	4.998	0.984	0.197	1.608	3.243	0.072	299.894
341	1	0.936	0.549	0.587	0.688	0.34	0.56	103.028
342	1	1.065	2.475	2.325	2.182	0.378	0.539	354.528
343	1	10.014	0.377	0.038	1.001	0.686	0.407	396.357
344	1	1.055	0.588	0.557	0.782	0.438	0.508	112.079
345	1	5.73	0.334	0.058	1.116	5.773	0.016	242
346	1	0	1.004	Infinity	0.579	1.376	0.241	128.812
347	1	16.375	0.49	0.03	1.194	7.188	0.007	631.854
348	1	6.541	0.87	0.133	1.44	3.654	0.056	338.99
349	1	6.188	1.695	0.274	2.001	-4.99	1	432.532
350	1	3.273	0.886	0.271	1.349	0.999	0.318	227.413
351	1	3.45	1.79	0.519	2.083	0.187	0.665	349.52
352	1	0	0.862	Infinity	0.489	2.254	0.133	110.589
353	1	1.143	0.542	0.475	0.807	0.881	0.348	109.259
354	1	4.126	0.84	0.204	1.402	3.437	0.064	251.142
355	1	8.037	2.505	0.312	4.232	0.89	0.346	600.613
356	1	0.906	3.682	4.064	2.809	0.935	0.333	503.904
357	1	16.658	0.746	0.045	6.325	2.11	0.146	674.493
358	1	6.942	1.029	0.148	1.495	0.886	0.347	373.291
359	1	0	2.683	Infinity	1.634	4.097	0.043	344.13
360	1	4.566	0.974	0.213	1.753	1.899	0.168	283.626
361	1	36.552	6.442	0.176	10.691	1.759	0.185	2096.57
362	1	7.084	6.632	0.936	6.782	0.004	0.95	1096.93
363	1	8.155	4.556	0.559	5.706	0.209	0.648	867.869
364	1	9.071	1.387	0.153	2.452	2.759	0.097	493.181
365	1	6.045	3.282	0.543	4.016	0.208	0.648	631.169
366	1	7.462	2.905	0.389	3.746	0.573	0.449	632.047
367	1	2.857	1.136	0.398	1.53	0.7	0.403	245.072
368	1	2.675	3.843	1.437	3.503	0.036	0.85	586.004
369	1	9.184	7.376	0.803	7.972	0.03	0.862	1265.37
370	1	15.743	3.379	0.215	4.557	0.563	0.453	980.621
371	1	12.024	4.07	0.338	5.28	0.583	0.445	939.996
372	1	8.808	2.722	0.309	3.855	0.7	0.403	655.315
373	1	6.905	2.418	0.35	3.733	0.781	0.377	550.113
374	1	0	4.386	Infinity	2.973	2.117	0.146	562.673
375	1	1.701	1.934	1.137	1.77	0.002	0.969	307.272
376	1	26.857	6.826	0.254	11.28	0.869	0.351	1808.95
377	1	4.869	8.747	1.797	7.634	0.084	0.772	1291.3
378	1	4.414	7.317	1.658	6.754	0.073	0.786	1092.07
379	1	0	6.046	Infinity	5.233	1.505	0.22	775.64
380	1	8.648	0.914	0.106	1.486	1.079	0.299	417.836
381	1	3.581	4.044	1.129	3.909	0.003	0.958	643.165
382	1	6.342	2.097	0.331	2.36	0.218	0.64	489.442
383	1	0	4.307	Infinity	4.338	0.579	0.447	552.532
384	1	1.273	7.455	5.855	6.565	-0.023	1	1000.57
385	1	8.101	1.752	0.216	2.579	0.717	0.397	506.229
386	1	1.025	3.815	3.722	2.815	0.336	0.562	525.004
387	1	3.744	0.32	0.086	0	-1.05	1	171.188
388	1	6.981	1.437	0.206	1.891	0.335	0.563	426.953
389	1	5.308	0.379	0.071	0.812	0.232	0.63	233.075
390	1	2.541	0	0	2.104	0.065	0.799	88.317
391	1	3.821	0	0	2.203	0.06	0.807	132.785
392	1	0.249	0.368	1.478	0.292	0.039	0.844	55.81
393	1	4.415	1.212	0.275	2.162	0.129	0.72	308.942
394	1	0	0	NaN	0	0	1	0
395	1	4.738	0	0	2.004	0.033	0.857	164.646
396	1	0.467	0.833	1.784	0.741	0.121	0.728	123.056
397	1	0	0	NaN	0	0	1	0
398	1	1.458	0	0	0.518	1.244	0.265	50.678
399	1	0.093	0	0	0.035	0.03	0.863	3.234
400	1	0	0	NaN	0	0	1	0
401	1	0	0	NaN	0	0	1	0
402	1	0.902	0.624	0.692	0.675	0.027	0.87	111.418
403	1	0.39	0.208	0.532	0.247	0.053	0.818	40.194
Site	Partition	alpha	beta	omega	alpha=beta	LRT	p-value	Total branch length
