# Supplementary material for: Recombination shapes African swine fever virus serotype-specific locus evolution
Source: Sci Rep. 2020 Oct 28;10:18474. doi: 10.1038/s41598-020-75377-y (PMC7794389; doi:10.1038/s41598-020-75377-y)
Supplement: Supplementary file 6 — Supplementary Table S4. [file 41598_2020_75377_MOESM6_ESM.xlsx]

## Sheet: Лист1
Supplementary material S4. The dataset of the ASFV EP153R (C-type lectin) and EP402R (CD2v) genes used in this study with the GenBank accession numbers and assigned genotypes.
ASFV strains/isolates	GenBank number EP153R (C-type lectin)/EP402R (CD2v)		p72 Genotype
22653/Ca/2014	MN270980.1		I
47/Ss/2008	NC_044955.1		I
26544/OG10_from_Italy	NC_044947.1		I
BA71	NC_044942.1		I
F-32	KM609337.1		I
691/88	KM609334.1		I
L60	NC_044941.1		I
BA71V	U18466.2		I
E75	NC_044958.1		I
Benin 97/1	NC_044956.1		I
Mafra_86	DQ026269.1		I
Coimbra_87	DQ026268.1		I
Barrancos_93	DQ026267.1		I
Almodovar_99	DQ026265.1		I
FK-32/135	KM609338.1		I
NHV	NC_044943.1		I
OURT_88/3	NC_044957.1		I
NH/P68	AF481875.1		I
Liv13/33	MN913970.1		I
Mkuzi 1979	AY261362.1		I
Magadi	KM609348.1		X
Warmbaths	AY261365.1		III
Davis	KM609336.1		X
PSA-1-NH	KM609353.1		I
Zaire	MN630494.1		XX
Pretorisuskop/96/4	AY261363.1		XX
Bartlett	KM609335.1		X
Uganda	KM609361.1		X
RSA_2_2008	MN336500.2		XXII
LC-PP	KM609345.1		I
L-50	KM609343.1		I
Katanga	KM609340.1		I
Ken05/Tk1	KM111294.1		X
M-78	KM609346.1		V
R35	MH025920.1		IX
Ken06.Bus	KM111295.1		IX
Rhodesia	KM609354.1		VIII
Malawi Lil-20/1	AY261361.1		VIII
RSA_2_2004	MN641877.1		XX
TSP-80	KM609359.1		X
LIV_5_40	MN318203.2		I
ASFV-wbBS01	MK645909.1		II
ASFV_Wuhan_2019-1	MN393476.1		II
HU_2018	MN715134.1		II
ASFV/pig/China/CAS19-01/2019	MN172368.1		II
ASFV/LT14/1490	MK628478.1		II
ASFV_CzechRepublic_2017/1	LR722600.1		II
ASFV_Moldova_2017/1	LR722599.1		II
Belgium/Etalle/wb/2018	MK543947.1		II
ASFV/Kyiv/2016/131	MN194591.1		II
ASFV_Belgium_2018/1	LR536725.1		II
Pig/HLJ/2018	MK333180.1		II
Georgia_2008/1	MH910495.1		II
China/2018/AnhuiXCGQ	MK128995.1		II
ASFV/POL/2015/Podlaskie	MH681419.1		II
Estonia_2014	LS478113.1		II
Volgograd_2012/wb	KM609363.1		II
Krasnodar_2012/dom	KM609342.1		II
Georgia_2007/1	NC_044959.1		II
Warthog	AY261366.1		IV
Spenser	KM609357.1		untyped
Sylva-1	KM609356.1		I
KK-262	KM609341.1		I
K-49	KM609339.1		I
Ndjassi-77	KM609349.1		I
RSA_W1_1999	MN641876.1		IV
TS-7	KM609358.1		X
Kenya 1950	AY261360.1		X
Tengani 62	AY261364.1		V
SPEC_57	MN394630.2		III
